# Supplementary material for: Effects of Fermented Palm Kernel Cake on Growth Performance, Serum Indices, and Rumen Microbiota in Growing–Fattening Beef Cattle
Source: Animals (Basel). 2026 Jul 9;16(14):2136. doi: 10.3390/ani16142136 (PMC13403445; doi:10.3390/ani16142136)
Supplement: Supplementary file 1 [file animals-16-02136-s001.zip]

Archive with 1 entries (1 files):
- animals-4301879-supplementary.pdf
